# Supplementary material for: Hydromorphological and socio-cultural assessment of urban rivers to promote nature-based solutions in Jarabacoa, Dominican Republic
Source: Ambio. 2021 Jun 1;50(8):1414–30. doi: 10.1007/s13280-021-01565-3 (PMC8249590; doi:10.1007/s13280-021-01565-3)
Supplement: Supplementary file 2 — Supplementary material 2 (XLSX 54 KB) [file 13280_2021_1565_MOESM2_ESM.xlsx]

## Sheet: Survey
ID	Neighborhood	Age	Sex	No. of household members	No. of elderly members	No. of children	Time living in Jarabacoa (years)	Time living in current neighborhood	Estimated household monthly income (minimum wages)	Walking time to closest green space	Where (greenspace)?	Where (greenspace)? 2	Where (greenspace)? 3	Opinion about green spaces' quality in town	Opinion about green spaces' quantity in town	Visit frequency to green spaces in town	Preferred activities when visiting green spaces 1	Preferred activities when visiting green spaces 2	Preferred activities when visiting green spaces 3	Other preferred activities when visiting green spaces	Preferred facilities for new green spaces 1	Preferred facilities for new green spaces 2	Preferred facilities for new green spaces 3	Other preferred facilities for new green spaces	Walking time to closest accessible spot at Yaque River	Visit frequency to Yaque River	Where at Yaque? 1	Where at Yaque? 2	Where at Yaque? 3	Preferred activities when visiting Yaque River 1	Preferred activities when visiting Yaque River 2	Preferred activities when visiting Yaque River 3	Other preferred activities when visiting Yaque River	Reasons for visiting Yaque River 1	Reasons for visiting Yaque River 2	Reasons for visiting Yaque River 3	Other reasons for visiting Yaque River	Reasons discouraging visiting Yaque River 1	Reasons discouraging visiting Yaque River 2	Reasons discouraging visiting Yaque River 3	Other reasons discouraging visiting Yaque River	Opinion about the state of Yaque River	Main problems affecting Yaque River 1	Main problems affecting Yaque River 2	Main problems affecting Yaque River 3	Other problems affecting Yaque River	Visit frequency to rivers outside the urban area	Time to the closest accessible river outside the urban area	Where at other rivers outside the urban area? 1
1	El Rescate	> 60	M	4	4	0	20 to 30	< 1	< 1	< 5 minutes	Parque Barrio Balaguer	0	0	Medium	Medium	A few times a month	Enjoy Nature	0	0	0	Sport areas	0	0	0	N.R.	Never	N.R.	0	0	0	0	0	0	0	0	0	0	0	0	0	0	Very bad	Water pollution	Garbage	Lack of public awareness	0	Never	0	0
2	El Rescate	40-49	M	4	0	2	3 to 10	3 to 10	1 to 2	< 5 minutes	Parque Barrio Balaguer	0	0	Very good	Medium	A few times a month	Family/friends	Play with my children	Enjoy Nature	0	Sport areas	Areas for children	Bike lanes	0	> 30 minutes	A few times a month	La Confluencia	0	0	Eat/drink something	Swim	Family/friends	0	Natural environment	Children can play	No other options in town	0	Poor condition	Garbage	Noise	0	Bad	Water pollution	Lack of maintenance	Lack of public awareness	0	A few times a month	10 to 20 minutes by vehicle	Las Guázaras
3	El Rescate	50-59	F	5	0	1	> 30	3 to 10	1 to 2	< 5 minutes	Parque Barrio Balaguer	0	0	Medium	Good	A few times a year	Play with my children	Walk/relax	Enjoy Nature	0	Cultural / artistic	Natural areas	Bike lanes	0	N.R.	Never	N.R.	0	0	0	0	0	0	0	0	0	0	0	0	0	0	Very bad	Lack of public awareness	Water pollution	Lack of vegetation	0	Never	0	0
4	El Rescate	20-29	F	7	0	3	10 to 20	3 to 10	1 to 2	< 5 minutes	Parque Barrio Balaguer	0	0	Good	Good	A few times a week	Play with my children	Enjoy Nature	Family/friends	0	Natural areas	Sport areas	Interactive installations	0	N.R.	A few times a month	Puente Amarillo	0	0	Swim	Family/friends	Eat/drink something	0	Tranquil environment	Cleanliness	Natural environment	0	Too crowded	Too far away	0	0	Good	Water pollution	Lack of maintenance	Lack of public awareness	0	Never	0	0
5	Balaguer	20-29	N.R.	4	2	0	20 to 30	20 to 30	< 1	< 5 minutes	Parquecito	0	0	Good	Medium	A few times a year	Eat/drink something	Walk/relax	0	0	Natural areas	Food / drink	Bike lanes	0	N.R.	Never	N.R.	0	0	0	0	0	0	0	0	0	0	0	0	0	0	Bad	Water pollution	Garbage	Lack of public awareness	0	Never	0	0
6	Balaguer	> 60	M	2	2	0	> 30	20 to 30	1 to 2	5 to 10 minutes	Parque Barrio Balaguer	0	0	Good	Medium	Never	Enjoy Nature	Walk/relax	Family/friends	0	Sport areas	Natural areas	Areas for children	0	10 to 20 minutes	A few times a week	La Confluencia	0	0	Walk/relax	Enjoy Nature	Family/friends	0	Low cost	Close to home	Natural environment	0	Garbage	0	0	0	Medium	Water pollution	Lack of interest by authorities	Lack of public awareness	0	A few times a year	10 to 20 minutes by vehicle	Baiguate
7	Balaguer	20-29	M	5	0	0	20 to 30	20 to 30	5 to 10	5 to 10 minutes	Parque Barrio Balaguer	0	0	Good	Good	A few times a month	Family/friends	Eat/drink something	Enjoy Nature	0	Areas for children	Bike lanes	Interactive installations	0	> 30 minutes	Never	Puente Yaque	0	0	0	0	0	0	0	0	0	0	0	0	0	0	Bad	Lack of public awareness	Water pollution	Lack of interest by authorities	0	A few times a month	10 to 20 minutes by foot	Arroyo Cercado
8	Balaguer	40-49	F	4	0	0	10 to 20	10 to 20	3 to 5	< 5 minutes	Urbanización El Urán	0	0	Good	Good	A few times a month	Walk/relax	Enjoy Nature	Family/friends	0	Natural areas	Sport areas	Areas for children	0	20 to 30 minutes	A few times a year	Desde urbanización "urán" al río yaque yerbabuena	Desde urbanización "urán" al Puente Amarillo	0	Enjoy Nature	Swim	0	0	Natural environment	Tranquil environment	0	0	Poor condition	Garbage	Noise	0	Medium	Water pollution	Lack of interest by authorities	Garbage	0	A few times a year	10 to 20 minutes by vehicle	Puente Amarillo
9	Pedregal	50-59	M	3	2	0	20 to 30	20 to 30	N.R.	N.R.	0	0	0	Medium	Medium	Never	0	0	0	0	Areas for children	Sport areas	Bike lanes	0	N.R.	Never	N.R.	0	0	0	0	0	0	0	0	0	0	0	0	0	0	Bad	N.R.	N.R.	N.R.	0	Everyday	5 to 10 minutes by foot	Baiguate
10	Pedregal	20-29	M	15	2	8	10 to 20	10 to 20	< 1	> 30 minutes	Parque de la Colonia	0	0	Good	Good	A few times a week	Family/friends	Eat/drink something	Play with my children	0	Cultural / artistic	Food / drink	Natural areas	0	N.R.	Never	N.R.	0	0	0	0	0	0	0	0	0	0	0	0	0	0	Good	Garbage	Water pollution	Lack of public awareness	0	A few times a year	> 30 minutes by vehicle	Las Guázaras
11	Entrada Barrio Balaguer	20-29	M	3	2	0	20 to 30	20 to 30	< 1	< 5 minutes	Parque Barrio Balaguer	0	0	Medium	Medium	A few times a month	Family/friends	Practice sports	Walk/relax	0	Sport areas	Areas for children	Natural areas	0	> 30 minutes	A few times a week	La Confluencia	0	0	Swim	Enjoy Nature	Family/friends	0	Tranquil environment	Natural environment	Children can play	0	N.R.	N.R.	N.R.	0	Medium	Lack of public awareness	Water pollution	Garbage	0	A few times a month	10 to 20 minutes by vehicle	Las Guázaras
12	Pinar Quemado	40-49	M	4	0	0	> 30	> 30	3 to 5	< 5 minutes	Yaque del Norte	0	0	Medium	Medium	A few times a week	Walk/relax	Enjoy Nature	Practice sports	0	Natural areas	0	0	0	5 to 10 minutes	A few times a week	N.R.	0	0	Enjoy Nature	Eat/drink something	0	0	Natural environment	Tranquil environment	0	0	Not suitable for children	0	0	0	Medium	Water pollution	Lack of interest by authorities	Lack of public awareness	0	Everyday	5 to 10 minutes by foot	Las Guázaras
13	Medina (cerca a Idaca)	40-49	M	3	0	0	> 30	3 to 10	3 to 5	< 5 minutes	Parque Central	0	0	Medium	Medium	A few times a week	Walk/relax	Enjoy Nature	Family/friends	0	Natural areas	0	0	0	< 5 minutes	A few times a week	N.R.	0	0	N.R.	N.R.	N.R.	0	Natural environment	Tranquil environment	0	0	Poor condition	Garbage	0	0	Medium	Water pollution	Lack of interest by authorities	Lack of public awareness	0	Everyday	5 to 10 minutes by foot	Río Jimenoa
14	Hatillo	30-39	M	4	1	0	> 30	> 30	3 to 5	20 to 30 minutes	Río Jimenoa	0	0	Medium	Medium	A few times a week	Walk/relax	Enjoy Nature	Eat/drink something	0	Natural areas	Sport areas	Bike lanes	0	> 30 minutes	A few times a month	N.R.	0	0	Enjoy Nature	Practice sports	0	0	Natural environment	0	0	0	Too far away	Poor condition	0	0	N.R.	Water pollution	Lack of interest by authorities	0	0	A few times a month	10 to 20 minutes by vehicle	Río Jimenoa
15	Venecia	> 60	M	1	0	0	> 30	20 to 30	3 to 5	< 5 minutes	Río Yaque	0	0	Medium	Medium	A few times a week	Walk/relax	0	0	0	Areas for children	0	0	0	< 5 minutes	N.R.	Río Yaque	0	0	Walk/relax	0	0	0	N.R.	0	0	0	Poor condition	0	0	0	N.R.	N.R.	0	0	0	Everyday	5 to 10 minutes by foot	Río Jimenoa
16	Medina II	40-49	M	4	0	2	> 30	10 to 20	1 to 2	5 to 10 minutes	Parque Central	0	0	Medium	Medium	N.R.	Play with my children	0	0	0	Sport areas	0	0	0	5 to 10 minutes	Never	N.R.	0	0	0	0	0	0	0	0	0	0	0	0	Garbage	0	Bad	Water pollution	Garbage	0	0	Everyday	5 to 10 minutes by foot	Río Jimenoa
17	La Avenida	20-29	F	3	0	0	20 to 30	20 to 30	> 10	< 5 minutes	La Avenida	0	0	Medium	Medium	A few times a year	Walk/relax	0	0	0	Natural areas	0	0	0	10 to 20 minutes	A few times a year	N.R.	0	0	Walk/relax	0	0	0	N.R.	0	0	0	Poor condition	0	0	0	Medium	Water pollution	Lack of interest by authorities	Lack of maintenance	0	A few times a month	5 to 10 minutes by foot	Baiguate (Confluencia)
18	Hato Viejo	20-29	M	3	0	1	> 30	> 30	1 to 2	10 to 20 minutes	Río Jimenoa	0	0	Medium	Medium	A few times a year	Enjoy Nature	0	0	0	Sport areas	Areas for children	Bike lanes	0	> 30 minutes	A few times a year	N.R.	0	0	Enjoy Nature	0	0	0	N.R.	0	0	0	Fear of harassment	0	0	0	Medium	N.R.	0	0	0	A few times a month	10 to 20 minutes by vehicle	Río Jimenoa
19	La Rueda	30-39	M	2	0	0	> 30	3 to 10	3 to 5	< 5 minutes	Río Jimenoa	0	0	Medium	Good	A few times a week	Eat/drink something	0	0	0	Sport areas	Areas for children	Bike lanes	0	> 30 minutes	A few times a month	La Confluencia	0	0	Eat/drink something	Family/friends	0	0	Low cost	0	0	0	Poor condition	0	0	0	Medium	Lack of interest by authorities	0	0	0	N.R.	5 to 10 minutes by foot	Río Jimenoa
20	Hato Viejo	30-39	F	1	0	0	> 30	3 to 10	3 to 5	< 5 minutes	Río Jimenoa	0	0	Bad	Good	A few times a week	0	0	0	Illegible	Natural areas	0	0	0	> 30 minutes	A few times a month	La Confluencia	0	0	Eat/drink something	0	0	0	Natural environment	0	0	0	Poor condition	Garbage	Noise	0	Bad	Lack of interest by authorities	Garbage	Lack of public awareness	0	Everyday	5 to 10 minutes by foot	Río Jimenoa
21	Calle del Carmen	40-49	F	2	0	0	10 to 20	3 to 10	1 to 2	< 5 minutes	Parque Central	0	0	Medium	Medium	Never	Walk/relax	0	0	0	Natural areas	0	0	0	< 5 minutes	Never	Calle Libertad	0	0	0	0	0	0	0	0	0	0	0	0	0	0	0	0	0	0	0	Everyday	5 to 10 minutes by foot	Río Jimenoa
22	Hato Viejo	> 60	F	1	1	0	> 30	> 30	1 to 2	< 5 minutes	Urbanización Jacqueline	0	0	Medium	Medium	A few times a month	Enjoy Nature	Family/friends	0	0	Natural areas	Areas for children	Interactive installations	0	> 30 minutes	A few times a year	La Confluencia	0	0	Enjoy Nature	Family/friends	0	0	Natural environment	0	0	0	Garbage	Criminality	Too crowded	0	Medium	Lack of interest by authorities	Lack of maintenance	Lack of public awareness	0	A few times a year	5 to 10 minutes by foot	Río Jimenoa
23	Urbanización Hidaka	30-39	F	3	0	1	20 to 30	1 to 3	3 to 5	10 to 20 minutes	Parque Central	0	0	Medium	Bad	A few times a year	Family/friends	Eat/drink something	0	0	Sport areas	Bike lanes	0	0	20 to 30 minutes	A few times a year	Puente Yaque	0	0	Eat/drink something	Family/friends	0	0	Children can play	No other options in town	0	0	Garbage	Noise	0	0	Bad	Water pollution	Lack of interest by authorities	Lack of public awareness	0	A few times a year	10 to 20 minutes by vehicle	Las Guázaras
24	La Colonia	14-19	F	4	1	1	10 to 20	3 to 10	3 to 5	5 to 10 minutes	Parque Central	0	0	Medium	Good	A few times a month	Walk/relax	Enjoy Nature	Family/friends	0	Music / discotheque	Sport areas	Bike lanes	0	10 to 20 minutes	A few times a year	Puente Yaque	La Confluencia	0	Enjoy Nature	0	0	0	Natural environment	0	0	0	Garbage	Noise	Too crowded	0	Medium	Water pollution	Lack of public awareness	0	0	A few times a month	10 to 20 minutes by vehicle	Río Jimenoa (El Salto)
25	Hato Viejo	40-49	M	3	0	1	> 30	> 30	1 to 2	5 to 10 minutes	Urbanización Jacqueline	0	0	Good	Good	Never	N.R.	0	0	0	Areas for children	Interactive installations	0	0	20 to 30 minutes	A few times a year	La Confluencia	0	0	Enjoy Nature	Family/friends	0	0	Natural environment	0	0	0	Garbage	Noise	0	0	Bad	Water pollution	Lack of public awareness	0	0	Never	0	0
26	Hato Viejo	40-49	F	1	0	0	> 30	> 30	N.R.	5 to 10 minutes	Urbanización Jacqueline	0	0	Medium	Medium	A few times a week	Walk/relax	Practice sports	0	0	Music / discotheque	Sport areas	Food / drink	0	20 to 30 minutes	A few times a year	La Poza	La Confluencia	0	Walk/relax	Eat/drink something	Family/friends	0	Natural environment	No other options in town	0	0	Fear of harassment	Too crowded	0	0	Medium	Water pollution	Lack of vegetation	Lack of public awareness	0	A few times a year	5 to 10 minutes by foot	Las Guázaras
27	Urbanización Hidaka	20-29	M	4	1	1	10 to 20	10 to 20	1 to 2	< 5 minutes	El Tunel (Parapentes)	0	0	Medium	Good	A few times a week	Walk/relax	Eat/drink something	0	0	Natural areas	Sport areas	Areas for children	0	20 to 30 minutes	A few times a week	Puente Amarillo	La Confluencia	0	Walk/relax	Swim	0	0	Cleanliness	Tranquil environment	0	0	Garbage	Not suitable for children	0	0	Medium	Garbage	0	0	0	A few times a week	5 to 10 minutes by foot	Las Guázaras
28	Hato Viejo	40-49	M	5	1	1	> 30	> 30	1 to 2	5 to 10 minutes	Urbanización Jacqueline	0	0	Medium	Bad	Everyday	Practice sports	0	0	0	Natural areas	Sport areas	Areas for children	0	20 to 30 minutes	A few times a year	La Poza	La Confluencia	0	Enjoy Nature	Eat/drink something	Swim	0	No other options in town	0	0	0	Poor condition	Garbage	Too crowded	0	Bad	Lack of interest by authorities	Garbage	Lack of public awareness	0	A few times a month	20 to 30 minutes by vehicle	Las Guázaras
29	La Colonia	50-59	F	3	0	1	> 30	3 to 10	< 1	< 5 minutes	Parque Japonés	0	0	Very bad	Very bad	A few times a month	Walk/relax	Enjoy Nature	0	0	Areas for children	Interactive installations	Cultural / artistic	0	10 to 20 minutes	Never	Puente Yaque	0	0	0	0	0	0	0	0	0	0	Other	Poor condition	Garbage	Water pollution	Very bad	Water pollution	Lack of interest by authorities	Lack of public awareness	0	A few times a year	> 30 minutes by vehicle	Las Guázaras
30	Medina / Hidaka	40-49	F	6	0	1	> 30	20 to 30	5 to 10	< 5 minutes	Parque Japonés	Parque Central	0	Medium	Medium	A few times a year	Family/friends	Play with my children	0	0	Natural areas	Sport areas	Areas for children	0	< 5 minutes	A few times a year	Puente Yaque	La Confluencia	0	Enjoy Nature	Educational	Swim	0	No other options in town	0	0	0	Poor condition	Garbage	Noise	0	Very bad	Water pollution	Lack of interest by authorities	Lack of public awareness	0	A few times a month	5 to 10 minutes by foot	Las Guázaras
31	La Colonia (Centro)	30-39	F	4	2	0	> 30	> 30	1 to 2	5 to 10 minutes	Casas hasta el parque Japonés	0	0	Medium	Medium	A few times a year	Family/friends	Play with my children	Actividades educativas	0	Areas for children	Cultural / artistic	Interactive installations	0	10 to 20 minutes	A few times a year	Puente Yaque	La Confluencia	0	Enjoy Nature	Educational	Family/friends	0	Natural environment	Cleanliness	Tranquil environment	0	Poor condition	Garbage	Not suitable for children	0	Bad	Lack of interest by authorities	Garbage	Lack of public awareness	0	A few times a year	10 to 20 minutes by vehicle	Yaque Manabao
32	Alto del Yaque	40-49	M	8	1	2	> 30	> 30	1 to 2	5 to 10 minutes	0	0	0	N.R.	Very bad	N.R.	Walk/relax	Enjoy Nature	Play with my children	0	Sport areas	Natural areas	Areas for children	0	< 5 minutes	Never	N.R.	0	0	N.R.	0	0	Must pass by on way to work/home	N.R.	0	0	0	N.R.	0	0	0	0	Water pollution	Lack of maintenance	Lack of public awareness	0	Everyday	5 to 10 minutes by foot	0
33	Alto del Yaque	40-49	M	6	0	1	20 to 30	10 to 20	1 to 2	5 to 10 minutes	0	0	0	Bad	N.R.	A few times a month	Walk/relax	Enjoy Nature	Family/friends	0	Sport areas	Areas for children	Bike lanes	0	5 to 10 minutes	A few times a week	Puente Amarillo	La Confluencia	0	Family/friends	Swim	Educational	0	Natural environment	Children can play	No other options in town	0	Poor condition	Garbage	Not suitable for children	0	Medium	Water pollution	Lack of interest by authorities	Garbage	0	A few times a month	5 to 10 minutes by foot	N.R.
34	Elías Santana	50-59	M	N.R.	0	0	20 to 30	20 to 30	3 to 5	< 5 minutes	N.R.	0	0	Medium	Bad	N.R.	Enjoy Nature	Family/friends	Actividades educativas	0	Natural areas	Areas for children	Bike lanes	0	< 5 minutes	Everyday	N.R.	0	0	Walk/relax	Enjoy Nature	Educational	0	Close to home	Natural environment	Low cost	0	Poor condition	Noise	Accident risk	0	N.R.	Water pollution	Lack of interest by authorities	Lack of public awareness	0	A few times a year	10 to 20 minutes by vehicle	N.R.
35	Elías Santana	> 60	M	2	2	0	10 to 20	10 to 20	1 to 2	< 5 minutes	N.R.	0	0	Good	Medium	N.R.	Enjoy Nature	Family/friends	Actividades educativas	0	Natural areas	Areas for children	Bike lanes	0	5 to 10 minutes	Never	N.R.	0	0	0	0	0	0	0	0	0	0	Poor condition	Garbage	Accident risk	0	N.R.	Water pollution	Lack of interest by authorities	Garbage	0	Never	10 to 20 minutes by vehicle	0
36	Elías Santana	N.R.	F	N.R.	0	0	10 to 20	10 to 20	3 to 5	< 5 minutes	0	0	0	Good	Medium	N.R.	Walk/relax	Enjoy Nature	Family/friends	0	Natural areas	Areas for children	Bike lanes	0	5 to 10 minutes	A few times a year	N.R.	0	0	Walk/relax	Enjoy Nature	Family/friends	0	Close to home	Natural environment	Natural environment	0	Poor condition	Garbage	Accident risk	0	Bad	Water pollution	Garbage	Lack of vegetation	0	0	0	0
37	N.R.	40-49	F	1	0	0	10 to 20	10 to 20	1 to 2	< 5 minutes	N.R.	0	0	Medium	Bad	Never	N.R.	0	0	0	Natural areas	Areas for children	Bike lanes	0	10 to 20 minutes	A few times a year	Río Yaque	0	0	Walk/relax	Enjoy Nature	Family/friends	0	Natural environment	Low cost	Children can play	0	Garbage	Not suitable for children	Accident risk	0	Medium	Water pollution	Garbage	Lack of vegetation	0	A few times a year	20 to 30 minutes by vehicle	Arroyo Cercado
38	Barrio Negro	50-59	M	3	0	0	> 30	> 30	1 to 2	5 to 10 minutes	Al frente de la casa	0	0	Bad	Bad	Everyday	Enjoy Nature	Family/friends	Actividades educativas	0	Natural areas	Areas for children	Bike lanes	0	5 to 10 minutes	Everyday	Río Yaque	0	0	Enjoy Nature	Educational	Family/friends	0	Close to home	Natural environment	Low cost	0	0	0	0	0	Medium	Water pollution	Lack of interest by authorities	Garbage	0	Everyday	20 to 30 minutes by vehicle	0
39	Barrio Negro	40-49	F	5	2	0	20 to 30	3 to 10	1 to 2	> 30 minutes	0	0	0	Good	Good	Never	0	0	0	0	Natural areas	Sport areas	Areas for children	0	10 to 20 minutes	Never	N.R.	0	0	0	0	0	0	0	0	0	0	0	0	0	0	0	Water pollution	Garbage	Lack of vegetation	0	Never	0	0
40	Barrio Negro	20-29	F	4	0	0	10 to 20	10 to 20	1 to 2	10 to 20 minutes	Parque Central	0	0	Good	Good	A few times a month	Walk/relax	Play with my children	Actividades educativas	0	Natural areas	Sport areas	Areas for children	0	20 to 30 minutes	A few times a year	N.R.	0	0	Walk/relax	Enjoy Nature	Family/friends	0	Close to home	Natural environment	Children can play	0	Poor condition	Garbage	Not suitable for children	0	N.R.	Water pollution	Garbage	Lack of public awareness	0	Never	10 to 20 minutes by foot	0
41	Barrio Negro	50-59	M	4	2	0	> 30	> 30	3 to 5	10 to 20 minutes	0	0	0	Very bad	Bad	A few times a year	Walk/relax	Enjoy Nature	Family/friends	0	Natural areas	Sport areas	Areas for children	0	10 to 20 minutes	A few times a year	Río Yaque	Puente Amarillo	0	Walk/relax	Enjoy Nature	Family/friends	0	Close to home	Natural environment	Low cost	0	Garbage	Not suitable for children	Too crowded	0	Medium	Water pollution	Lack of interest by authorities	Lack of maintenance	0	A few times a year	10 to 20 minutes by foot	Puente Amarillo
42	Barrio Blanco	> 60	M	8	2	4	> 30	> 30	< 1	5 to 10 minutes	Puente Río Yaque	0	0	Very bad	Very bad	Never	Other	0	0	None	Natural areas	Areas for children	Bike lanes	0	5 to 10 minutes	Never	Puente Yaque	0	0	0	0	0	0	0	0	0	0	Poor condition	Not suitable for children	Accident risk	0	Very bad	Water pollution	Lack of interest by authorities	Garbage	0	Never	10 to 20 minutes by foot	0
43	Cristo Rey	> 60	F	4	0	1	20 to 30	20 to 30	1 to 2	10 to 20 minutes	La Confluencia	0	0	Bad	Good	A few times a month	Walk/relax	Enjoy Nature	Practice sports	0	Areas for children	Natural areas	Sport areas	0	10 to 20 minutes	A few times a week	La Confluencia	0	0	Walk/relax	0	0	0	Other	0	0	Open space to walk	Noise	Garbage	Other	Water pollution	Bad	Water pollution	Garbage	0	0	A few times a year	> 30 minutes by vehicle	Las Guázaras
44	Cristo Rey	> 60	F	4	2	0	> 30	> 30	< 1	N.R.	0	0	0	Very good	N.R.	Never	Other	0	0	None	Natural areas	0	0	0	10 to 20 minutes	Never	La Confluencia	0	0	0	0	0	0	0	0	0	0	Noise	Poor condition	Too far away	0	N.R.	Water pollution	Garbage	Lack of maintenance	0	Never	N.R.	0
45	Los Candelarios	> 60	F	4	1	0	> 30	> 30	3 to 5	5 to 10 minutes	Parque del "Frambayan"	0	0	Good	Medium	A few times a year	Walk/relax	0	0	0	Natural areas	Sport areas	0	0	20 to 30 minutes	A few times a year	La Confluencia	0	0	Walk/relax	0	0	0	Natural environment	0	0	0	Criminality	Fear of harassment	0	0	0	Water pollution	Garbage	0	0	Never	20 to 30 minutes by vehicle	0
46	Los Candelarios	20-29	M	2	0	0	20 to 30	< 1	< 1	< 5 minutes	Parquecito de La Avenida	0	0	Medium	Medium	A few times a month	Family/friends	Practice sports	0	0	Food / drink	Areas for children	0	0	20 to 30 minutes	A few times a month	La Confluencia	0	0	Family/friends	Swim	Practice sports	0	Natural environment	Close to home	0	0	Criminality	Garbage	0	0	N.R.	Garbage	Water pollution	0	0	A few times a month	20 to 30 minutes by vehicle	Arroyo Cercado
47	Los Candelarios	20-29	F	6	0	0	20 to 30	10 to 20	3 to 5	5 to 10 minutes	Parquecito de La Avenida	0	0	Good	Medium	A few times a month	Enjoy Nature	Family/friends	0	0	Sport areas	Areas for children	0	0	< 5 minutes	A few times a year	Río Yaque (Candelarios)	0	0	Eat/drink something	Swim	0	0	Close to home	Natural environment	0	0	Accident risk	0	0	0	Medium	Water pollution	Garbage	0	0	A few times a month	10 to 20 minutes by vehicle	Arroyo Cercado
48	Los Candelarios	> 60	F	2	1	0	> 30	10 to 20	< 1	20 to 30 minutes	La Confluencia	0	0	Good	Bad	Never	Eat/drink something	Family/friends	Other	Cooking	Natural areas	Sport areas	Areas for children	0	20 to 30 minutes	A few times a week	La Confluencia	0	0	Family/friends	Swim	Eat/drink something	0	Close to home	Natural environment	Tranquil environment	0	Criminality	Fear of harassment	0	0	Medium	Garbage	Water pollution	Lack of maintenance	0	Never	5 to 10 minutes by foot	0
49	La Rueda	40-49	F	4	0	0	1 to 3	1 to 3	1 to 2	20 to 30 minutes	Parque Central	0	0	Good	Good	A few times a year	0	0	Other	Go to church	Sport areas	Areas for children	Cultural / artistic	0	20 to 30 minutes	A few times a month	Puente Yaque	El Bolsillo	0	Walk/relax	Enjoy Nature	Family/friends	0	Close to home	Natural environment	Tranquil environment	0	Garbage	Noise	Not suitable for children	0	Medium	Water pollution	Garbage	Lack of maintenance	0	Everyday	5 to 10 minutes by foot	Río Jimenoa
50	La Rueda	30-39	M	2	0	0	> 30	1 to 3	3 to 5	10 to 20 minutes	Parque Central	0	0	Medium	Medium	A few times a month	Walk/relax	Enjoy Nature	Family/friends	0	Natural areas	Sport areas	Cultural / artistic	0	20 to 30 minutes	A few times a year	La Confluencia	0	0	Walk/relax	Enjoy Nature	Family/friends	0	Natural environment	Low cost	0	0	Poor condition	Noise	Too crowded	0	Medium	Water pollution	Garbage	Lack of public awareness	0	A few times a month	5 to 10 minutes by foot	Río Jimenoa
51	La Rueda	40-49	F	3	0	1	> 30	20 to 30	1 to 2	5 to 10 minutes	Parque Junín	0	0	Good	Medium	A few times a month	Walk/relax	Enjoy Nature	Eat/drink something	0	Sport areas	Areas for children	Bike lanes	0	> 30 minutes	A few times a year	La Confluencia	0	0	Enjoy Nature	Eat/drink something	Family/friends	0	Natural environment	Low cost	Children can play	0	Poor condition	Noise	Fear of harassment	0	Medium	Water pollution	Lack of interest by authorities	Lack of public awareness	0	A few times a month	5 to 10 minutes by foot	Río Jimenoa
52	La Rueda	40-49	M	4	2	0	20 to 30	20 to 30	1 to 2	10 to 20 minutes	Parque Junín	0	0	Good	Good	A few times a week	Walk/relax	Enjoy Nature	Family/friends	0	Natural areas	Sport areas	Areas for children	0	20 to 30 minutes	A few times a month	La Confluencia	0	0	Enjoy Nature	Eat/drink something	Swim	0	Natural environment	Cleanliness	Tranquil environment	0	Garbage	Noise	Too crowded	0	Medium	Water pollution	Garbage	Lack of public awareness	0	A few times a month	5 to 10 minutes by foot	Río Jimenoa
53	La Rueda	20-29	F	4	0	1	10 to 20	10 to 20	1 to 2	> 30 minutes	Parque Central	0	0	Medium	Medium	A few times a year	Walk/relax	Family/friends	Eat/drink something	0	Natural areas	Sport areas	Areas for children	0	> 30 minutes	A few times a year	La Confluencia	0	0	Walk/relax	Enjoy Nature	Family/friends	0	Natural environment	Low cost	Tranquil environment	0	Poor condition	Not suitable for children	Too crowded	0	Good	Water pollution	Lack of maintenance	Lack of public awareness	0	A few times a month	5 to 10 minutes by foot	Las Guázaras
54	La Javilla frente a La Rueda	30-39	F	5	2	3	> 30	> 30	1 to 2	10 to 20 minutes	Bulevar	0	0	Medium	Bad	A few times a month	Walk/relax	Enjoy Nature	Play with my children	0	Sport areas	Areas for children	Cultural / artistic	0	20 to 30 minutes	Never	La Poza	0	0	0	0	0	0	0	0	0	0	0	0	0	0	Bad	Water pollution	Garbage	Lack of public awareness	0	A few times a year	5 to 10 minutes by foot	Río Jimenoa
55	La Joya sector La Quebrada	20-29	M	1	0	0	20 to 30	1 to 3	< 1	20 to 30 minutes	Bulevar	0	0	Medium	Medium	A few times a month	Walk/relax	Enjoy Nature	Eat/drink something	0	Natural areas	Sport areas	Areas for children	0	> 30 minutes	A few times a month	La Poza	0	0	Walk/relax	Enjoy Nature	Swim	0	Natural environment	Cleanliness	Tranquil environment	0	Poor condition	Garbage	Noise	0	Medium	Water pollution	Lack of interest by authorities	Lack of maintenance	0	A few times a month	10 to 20 minutes by foot	Río Jimenoa
56	La Quebrada	20-29	M	4	1	0	10 to 20	3 to 10	1 to 2	10 to 20 minutes	Parque Central	0	0	Good	Good	A few times a week	Walk/relax	Enjoy Nature	Eat/drink something	0	Music / discotheque	Sport areas	Areas for children	0	> 30 minutes	A few times a week	Puente Amarillo	0	0	Walk/relax	Enjoy Nature	Swim	0	Natural environment	Cleanliness	Tranquil environment	0	Poor condition	Garbage	Noise	0	Good	Water pollution	Lack of interest by authorities	Garbage	0	A few times a month	10 to 20 minutes by vehicle	Arroyo Cercado
57	La Quebrada	20-29	F	5	0	1	20 to 30	1 to 3	1 to 2	10 to 20 minutes	Parque Central	0	0	Good	Medium	A few times a week	Enjoy Nature	Eat/drink something	Play with my children	0	Sport areas	Areas for children	Cultural / artistic	0	20 to 30 minutes	Never	La Poza	0	0	0	0	0	0	0	0	0	0	0	0	0	0	0	Water pollution	Lack of vegetation	Lack of public awareness	0	A few times a month	20 to 30 minutes by vehicle	Las Guázaras
58	La Quebrada	50-59	M	3	0	0	10 to 20	10 to 20	< 1	20 to 30 minutes	Parque Central	0	0	Medium	Medium	A few times a year	Enjoy Nature	Family/friends	Play with my children	0	Natural areas	Sport areas	Areas for children	0	> 30 minutes	A few times a month	Puente Yaque	0	0	Other	0	0	Work	Natural environment	Cleanliness	Tranquil environment	0	Too far away	Poor condition	Garbage	0	Bad	Water pollution	Lack of interest by authorities	Lack of maintenance	0	Never	0	0
59	Colina los Pomos	40-49	M	4	1	0	> 30	> 30	< 1	10 to 20 minutes	La Confluencia	0	0	Medium	Good	A few times a week	Walk/relax	Enjoy Nature	Family/friends	0	Sport areas	Natural areas	Areas for children	0	5 to 10 minutes	A few times a week	La Confluencia	0	0	Practice sports	0	0	0	Natural environment	0	0	0	Poor condition	Noise	Too crowded	0	0	Water pollution	Lack of maintenance	0	0	A few times a month	10 to 20 minutes by foot	Las Guázaras
60	Colina los Pomos	50-59	M	1	0	0	> 30	> 30	3 to 5	< 5 minutes	La Avenida	0	0	Good	Bad	Everyday	Practice sports	Walk/relax	Family/friends	0	Areas for children	Sport areas	Natural areas	0	5 to 10 minutes	Everyday	La Avenida	0	0	Practice sports	Swim	0	0	No other options in town	Natural environment	0	0	Poor condition	Garbage	0	0	Good	Water pollution	Lack of maintenance	River structure alteration	0	A few times a month	5 to 10 minutes by foot	0
61	La Javilla	30-39	M	N.R.	0	0	> 30	> 30	N.R.	20 to 30 minutes	La Confluencia	0	0	Medium	Bad	N.R.	Enjoy Nature	Family/friends	Practice sports	0	Natural areas	0	0	0	< 5 minutes	A few times a week	Río Yaque	0	0	Enjoy Nature	0	0	0	Natural environment	Tranquil environment	0	0	Poor condition	0	0	0	Medium	Water pollution	Lack of maintenance	Lack of vegetation	0	A few times a year	5 to 10 minutes by foot	Las Guázaras
62	La Javilla	30-39	F	3	0	0	20 to 30	20 to 30	1 to 2	5 to 10 minutes	Bulevar	0	0	Good	Medium	A few times a month	Enjoy Nature	0	0	0	Natural areas	Areas for children	0	0	> 30 minutes	A few times a year	La Confluencia	0	0	Enjoy Nature	0	0	0	Natural environment	0	0	0	Garbage	0	0	0	Medium	Lack of interest by authorities	Water pollution	Lack of maintenance	0	A few times a year	> 30 minutes by vehicle	Las Guázaras
63	La Javilla	30-39	M	7	1	0	1 to 3	1 to 3	N.R.	5 to 10 minutes	Parque Central	0	0	Medium	Medium	A few times a week	Walk/relax	0	0	0	Sport areas	Bike lanes	Areas for children	0	5 to 10 minutes	Never	La Piña	0	0	0	0	0	0	0	0	0	0	0	0	0	0	Medium	Lack of maintenance	Lack of vegetation	0	0	A few times a month	5 to 10 minutes by foot	Las Guázaras
64	La Javilla	20-29	F	4	0	2	3 to 10	1 to 3	< 1	20 to 30 minutes	Salto Baiguate	0	0	Good	Medium	A few times a year	Family/friends	0	0	0	Natural areas	0	0	0	20 to 30 minutes	N.R.	Río Baiguate	0	0	Enjoy Nature	0	0	0	Natural environment	0	0	0	Poor condition	Garbage	Not suitable for children	0	Very bad	Lack of maintenance	Lack of interest by authorities	Garbage	0	A few times a year	20 to 30 minutes by vehicle	Las Guázaras
65	La Javilla	> 60	M	5	0	2	> 30	> 30	3 to 5	< 5 minutes	Solar	0	0	Good	Good	A few times a week	Walk/relax	Enjoy Nature	0	0	Natural areas	0	0	0	> 30 minutes	A few times a year	Puente Yaque	0	0	Swim	0	0	0	Tranquil environment	0	0	0	Garbage	0	0	0	Bad	Water pollution	0	0	0	A few times a month	20 to 30 minutes by vehicle	Río Jimenoa
66	La Javilla	N.R.	M	10	0	0	20 to 30	20 to 30	N.R.	> 30 minutes	0	0	0	Good	Medium	A few times a week	Family/friends	0	0	0	Natural areas	0	0	0	> 30 minutes	A few times a month	La Confluencia	0	0	Swim	Family/friends	0	0	Natural environment	0	0	0	Too far away	0	0	0	Medium	Lack of interest by authorities	0	0	0	A few times a month	> 30 minutes by vehicle	Las Guázaras
67	La Javilla	N.R.	M	6	2	2	> 30	> 30	N.R.	< 5 minutes	Pinar Dorado	0	0	Medium	Medium	A few times a year	Walk/relax	0	0	0	Natural areas	0	0	0	10 to 20 minutes	A few times a month	Río Yaque	La Confluencia	0	Practice sports	0	0	0	Low cost	0	0	0	Garbage	0	0	0	Medium	Garbage	0	0	0	A few times a month	20 to 30 minutes by vehicle	Las Guázaras
68	La Javilla	20-29	N.R.	3	0	1	20 to 30	20 to 30	N.R.	> 30 minutes	La Confluencia	0	0	Medium	Good	A few times a month	Play with my children	0	0	0	Areas for children	0	0	0	> 30 minutes	A few times a year	La Confluencia	0	0	Family/friends	Walk/relax	0	0	Tranquil environment	0	0	0	Accident risk	Too far away	Garbage	0	N.R.	Lack of maintenance	Water pollution	0	0	A few times a year	20 to 30 minutes by vehicle	Las Guázaras
69	La Javilla	30-39	M	6	1	1	> 30	> 30	N.R.	5 to 10 minutes	Parque Central	0	0	Good	Bad	A few times a week	Walk/relax	Eat/drink something	0	0	Areas for children	0	0	0	10 to 20 minutes	A few times a month	Río Jimenoa	La Confluencia	0	Walk/relax	Swim	0	0	Natural environment	0	0	0	Garbage	0	0	0	Bad	Water pollution	Lack of interest by authorities	0	0	A few times a year	10 to 20 minutes by foot	Arroyo Cercado
70	Cristo Rey	20-29	F	2	0	1	10 to 20	< 1	1 to 2	< 5 minutes	Parque Junior	0	0	Medium	Good	A few times a year	Enjoy Nature	Family/friends	Practice sports	0	Areas for children	0	0	0	5 to 10 minutes	A few times a month	La Confluencia	0	0	Walk/relax	Family/friends	Enjoy Nature	0	Natural environment	Tranquil environment	Children can play	0	Noise	0	0	0	Bad	Water pollution	Lack of interest by authorities	Garbage	0	A few times a week	20 to 30 minutes by vehicle	Las Guázaras
71	Corralito	> 60	F	4	2	1	> 30	> 30	< 1	20 to 30 minutes	La Confluencia	0	0	Bad	Bad	N.R.	Walk/relax	Practice sports	Play with my children	0	Areas for children	Sport areas	Cultural / artistic	0	20 to 30 minutes	Never	La Confluencia	0	0	0	0	0	0	0	0	0	0	0	0	0	0	Good	Water pollution	Garbage	Lack of maintenance	0	A few times a year	> 30 minutes by vehicle	0
72	Los Corralitos	40-49	M	3	0	1	10 to 20	10 to 20	< 1	5 to 10 minutes	Hotel Gran Jimenoa	0	0	Medium	Medium	A few times a month	Enjoy Nature	Walk/relax	Family/friends	0	Sport areas	Areas for children	0	0	> 30 minutes	A few times a week	La Confluencia	0	0	Walk/relax	Swim	0	0	Natural environment	Children can play	0	0	Garbage	Other	0	Water pollution	N.R.	Water pollution	Garbage	Lack of maintenance	0	A few times a week	5 to 10 minutes by foot	Río Jimenoa
73	Cristo Rey	20-29	M	4	1	1	20 to 30	20 to 30	< 1	> 30 minutes	La Confluencia	0	0	Medium	Medium	A few times a month	Walk/relax	Eat/drink something	Other	Swim	Areas for children	Natural areas	Bike lanes	0	10 to 20 minutes	A few times a month	La Confluencia	0	0	Eat/drink something	Walk/relax	Swim	0	Close to home	Natural environment	Tranquil environment	0	Garbage	Other	Noise	Water pollution	N.R.	Water pollution	Garbage	Lack of public awareness	0	A few times a month	> 30 minutes by vehicle	Arroyo Cercado
74	Don Bosco / Medina 1	14-19	F	4	0	0	1 to 3	< 1	3 to 5	< 5 minutes	Plaza Maria Auxiliadora	0	0	Good	Bad	A few times a month	Walk/relax	Family/friends	Eat/drink something	0	Areas for children	Cultural / artistic	Sport areas	0	10 to 20 minutes	Never	Puente Amarillo	0	0	0	0	0	0	0	0	0	0	0	0	0	0	Bad	Garbage	Lack of maintenance	0	0	A few times a month	20 to 30 minutes by vehicle	El Caño
75	El Balcón	30-39	M	3	0	1	20 to 30	< 1	3 to 5	> 30 minutes	Parque Central	0	0	Medium	Bad	A few times a week	Family/friends	Eat/drink something	Walk/relax	0	Bike lanes	Areas for children	0	0	20 to 30 minutes	A few times a year	La Confluencia	0	0	Family/friends	Eat/drink something	0	0	Natural environment	No other options in town	0	0	Garbage	Poor condition	Accident risk	0	Bad	Lack of public awareness	Water pollution	Lack of interest by authorities	0	A few times a year	20 to 30 minutes by vehicle	Arroyo Cercado
76	Cristo Rey	20-29	M	3	0	0	20 to 30	3 to 10	1 to 2	10 to 20 minutes	La Confluencia	0	0	Medium	Very bad	A few times a month	Walk/relax	0	0	0	Interactive installations	Areas for children	0	0	10 to 20 minutes	A few times a month	La Confluencia	0	0	Walk/relax	0	0	0	Natural environment	Tranquil environment	Children can play	0	Garbage	Poor condition	0	0	Very bad	Lack of public awareness	Water pollution	Garbage	0	A few times a year	20 to 30 minutes by vehicle	Baiguate
77	Elías Santana	40-49	F	4	0	1	20 to 30	20 to 30	< 1	> 30 minutes	La Confluencia	Las Guázaras	0	Good	Good	A few times a month	Family/friends	Play with my children	Other	Swim, horseriding	Areas for children	Cultural / artistic	Sport areas	0	> 30 minutes	A few times a year	Puente Amarillo	El Pozo los Padres	0	Family/friends	Walk/relax	0	0	Cleanliness	No other options in town	Children can play	0	Fear of harassment	0	0	Fear of harassment	Medium	Garbage	Lack of public awareness	0	0	A few times a year	20 to 30 minutes by vehicle	Baiguate
78	La Mella	50-59	F	3	2	0	> 30	> 30	1 to 2	> 30 minutes	La Confluencia	0	0	Very bad	Very bad	A few times a week	Walk/relax	0	0	0	Areas for children	Natural areas	Cultural / artistic	0	> 30 minutes	A few times a year	Puente Amarillo	0	0	Enjoy Nature	Walk/relax	0	0	Natural environment	0	0	0	Poor condition	Garbage	Noise	0	Medium	Lack of public awareness	Garbage	0	0	A few times a year	20 to 30 minutes by vehicle	Baiguate
79	La Javilla entrada La Joya	> 60	F	8	0	0	> 30	> 30	< 1	N.R.	0	0	0	Medium	Bad	Never	0	0	0	0	Areas for children	Natural areas	Cultural / artistic	0	20 to 30 minutes	Never	Yerbabuena	0	0	0	0	0	0	0	0	0	0	0	0	0	0	Bad	Water pollution	Garbage	Lack of maintenance	0	A few times a year	> 30 minutes by vehicle	Río Jimenoa abajo del Puente
80	El Dorado	> 60	M	2	2	0	> 30	1 to 3	3 to 5	10 to 20 minutes	Parque Central	0	0	Good	Good	A few times a year	Walk/relax	Family/friends	0	0	Cultural / artistic	Bike lanes	0	0	> 30 minutes	A few times a year	La Confluencia	Jarabacoa River Club	0	Walk/relax	Family/friends	Enjoy Nature	0	No other options in town	Instalaciones	0	0	0	0	0	None	Bad	Lack of vegetation	Lack of interest by authorities	Lack of public awareness	0	A few times a year	> 30 minutes by vehicle	Yaque
81	Residencial Jarabella	> 60	F	6	1	1	10 to 20	3 to 10	3 to 5	< 5 minutes	Pinar Dorado (área verde)	0	0	Medium	Medium	A few times a week	Walk/relax	0	0	0	Areas for children	Bike lanes	0	0	> 30 minutes	A few times a year	La Confluencia	0	0	Walk/relax	Family/friends	Enjoy Nature	0	No other options in town	Children can play	Natural environment	0	Too crowded	0	0	0	Medium	Water pollution	Garbage	Lack of vegetation	0	A few times a week	20 to 30 minutes by vehicle	Manabao
82	Urbanización Medina	50-59	M	2	0	0	> 30	10 to 20	5 to 10	< 5 minutes	Parque Central	0	0	Good	Medium	A few times a week	Walk/relax	Eat/drink something	0	0	Natural areas	Sport areas	Bike lanes	0	> 30 minutes	Never	Puente Amarillo	0	0	0	0	0	0	0	0	0	0	0	0	0	0	Very bad	Water pollution	Lack of interest by authorities	Garbage	0	A few times a month	10 to 20 minutes by vehicle	Arroyo Cercado
83	Pinar Dorado	50-59	F	1	0	0	10 to 20	3 to 10	1 to 2	< 5 minutes	Pinar Dorado (barrio)	La Confluencia	Confluencia Baiguate Jimenoa	Bad	Medium	A few times a year	Walk/relax	Enjoy Nature	Family/friends	Dog walking	Natural areas	Cultural / artistic	Bike lanes	0	> 30 minutes	A few times a month	La Confluencia	Puente Yerbabuena	0	Walk/relax	Enjoy Nature	0	0	Natural environment	0	0	0	Too crowded	Garbage	Noise	0	Very bad	Water pollution	Garbage	Lack of public awareness	0	A few times a month	10 to 20 minutes by vehicle	Baiguate
84	Pinar Dorado	> 60	F	5	2	1	> 30	20 to 30	N.R.	N.R.	0	0	0	Very bad	Very bad	Never	Other	0	0	None	Cultural / artistic	Areas for children	Bike lanes	0	> 30 minutes	Never	La Confluencia	0	0	0	0	0	0	0	0	0	0	0	0	0	0	Very bad	Water pollution	Lack of public awareness	Garbage	0	A few times a year	10 to 20 minutes by foot	Yaque nacimiento
85	KM 2	40-49	M	3	0	0	> 30	20 to 30	1 to 2	< 5 minutes	La Confluencia	0	0	Medium	Bad	A few times a month	Walk/relax	Family/friends	0	0	Natural areas	Areas for children	0	0	10 to 20 minutes	A few times a year	Puente Amarillo	0	0	Walk/relax	Family/friends	Eat/drink something	0	Natural environment	0	0	0	Poor condition	Garbage	Noise	0	Very bad	Lack of interest by authorities	Lack of public awareness	0	0	A few times a month	10 to 20 minutes by vehicle	Las Guázaras
86	Elías Santana	> 60	M	5	1	0	> 30	> 30	1 to 2	< 5 minutes	Rotonda Elías Santana	La Confluencia	Puente Amarillo	Bad	Very bad	A few times a month	Family/friends	Walk/relax	0	0	Cultural / artistic	Natural areas	Areas for children	0	> 30 minutes	A few times a month	La Confluencia	Puente Amarillo	0	Enjoy Nature	Family/friends	Eat/drink something	0	No other options in town	Tranquil environment	Low cost	0	Poor condition	Garbage	0	0	Very bad	Water pollution	Lack of interest by authorities	Lack of public awareness	0	A few times a month	10 to 20 minutes by vehicle	Arroyo Cercado
87	Barrio 16 de Agosto -Yerbabuena	30-39	F	4	0	2	3 to 10	3 to 10	3 to 5	< 5 minutes	0	0	0	Medium	Bad	A few times a year	Family/friends	0	0	0	Natural areas	Areas for children	Sport areas	0	20 to 30 minutes	A few times a year	Barrio de la Piedra	Puente Amarillo	Venezia	Swim	Eat/drink something	Family/friends	0	Natural environment	Tranquil environment	Children can play	0	Other	0	0	None	Good	Lack of public awareness	Garbage	Water pollution	0	A few times a year	20 to 30 minutes by vehicle	Gran Jimenoa
88	La Avenida	20-29	F	5	0	1	10 to 20	3 to 10	1 to 2	20 to 30 minutes	Parque Central	0	0	Good	Bad	A few times a month	Eat/drink something	0	0	0	Areas for children	Music / discotheque	Food / drink	0	10 to 20 minutes	A few times a year	N.R.	0	0	Swim	Walk/relax	0	0	Tranquil environment	0	0	0	Too far away	Garbage	Accident risk	0	Good	Water pollution	Garbage	Lack of interest by authorities	0	A few times a year	10 to 20 minutes by vehicle	0
89	Pedregal	40-49	M	3	0	1	> 30	20 to 30	1 to 2	5 to 10 minutes	Río Yaque	0	0	Good	Medium	A few times a month	Enjoy Nature	Family/friends	Play with my children	0	Natural areas	Sport areas	Cultural / artistic	0	> 30 minutes	A few times a year	Puente Yaque	La Confluencia	0	Walk/relax	Enjoy Nature	Family/friends	0	Natural environment	Cleanliness	Children can play	0	Too far away	Noise	Too crowded	0	Good	Lack of interest by authorities	Garbage	Lack of public awareness	0	A few times a month	5 to 10 minutes by foot	Río Jimenoa
90	Pedregal sector San Antonio	50-59	F	N.R.	0	0	> 30	20 to 30	< 1	< 5 minutes	Campamento "Es picapal"	0	0	Medium	Bad	A few times a week	Enjoy Nature	0	0	0	Sport areas	0	0	0	< 5 minutes	Never	Río Baiguate	Río Jimenoa	0	0	0	0	0	Natural environment	0	0	0	Garbage	0	0	0	Bad	Water pollution	0	0	0	A few times a month	10 to 20 minutes by foot	Río Jimenoa
91	Pedregal	30-39	M	4	0	2	20 to 30	20 to 30	1 to 2	< 5 minutes	Río Jimenoa	0	0	Bad	Bad	A few times a week	Enjoy Nature	Family/friends	Eat/drink something	0	Natural areas	Sport areas	Cultural / artistic	0	10 to 20 minutes	A few times a year	Puente Amarillo	0	0	Enjoy Nature	Swim	Family/friends	0	Natural environment	Tranquil environment	Children can play	0	Too far away	Poor condition	Accident risk	0	Medium	Water pollution	Lack of interest by authorities	Lack of public awareness	0	Everyday	10 to 20 minutes by foot	Río Jimenoa cerca del charco "de Pedro"
92	Sector Primavera	30-39	M	6	0	0	> 30	20 to 30	3 to 5	10 to 20 minutes	Yerbabuena	0	0	Medium	Bad	A few times a week	Walk/relax	Enjoy Nature	0	0	Natural areas	0	0	0	> 30 minutes	A few times a month	Yerbabuena	Las Guázaras	0	Walk/relax	Enjoy Nature	0	0	Natural environment	Low cost	0	0	Too far away	Garbage	0	0	Good	Water pollution	Lack of interest by authorities	Garbage	0	A few times a week	5 to 10 minutes by foot	Pedregal
93	Sector Primavera	20-29	F	3	0	0	20 to 30	20 to 30	< 1	5 to 10 minutes	Avenida Victor Méndez	0	0	Medium	Medium	A few times a month	Walk/relax	Enjoy Nature	Practice sports	0	Natural areas	Sport areas	Areas for children	0	> 30 minutes	A few times a year	Río Yaque	Puente Amarillo	0	Walk/relax	Enjoy Nature	Practice sports	0	Natural environment	Low cost	Tranquil environment	0	Poor condition	Garbage	Not suitable for children	0	Medium	Water pollution	Lack of interest by authorities	Garbage	0	A few times a year	20 to 30 minutes by vehicle	Las Guázaras
94	Sector Primavera	40-49	M	2	0	0	20 to 30	20 to 30	< 1	5 to 10 minutes	Illegible	0	0	Medium	Medium	A few times a week	Walk/relax	0	0	0	Natural areas	Sport areas	0	0	> 30 minutes	Never	N.R.	0	0	0	0	0	0	0	0	0	0	Poor condition	Garbage	Noise	0	N.R.	N.R.	0	0	0	A few times a week	10 to 20 minutes by foot	Baiguate
95	Sector Primavera	40-49	F	7	0	0	10 to 20	10 to 20	< 1	5 to 10 minutes	Avenida Victor Méndez	0	0	Medium	Medium	A few times a month	Walk/relax	Enjoy Nature	Practice sports	0	Natural areas	Sport areas	Areas for children	0	> 30 minutes	A few times a year	N.R.	0	0	Family/friends	0	0	0	Low cost	Tranquil environment	Children can play	0	Too far away	Poor condition	Garbage	0	Bad	Water pollution	Lack of interest by authorities	Garbage	0	A few times a year	N.R.	Las Guázaras
96	Pinar Quemado	30-39	M	4	0	0	> 30	20 to 30	5 to 10	< 5 minutes	Pinar Quemado	0	0	Good	Very good	Everyday	Walk/relax	Enjoy Nature	Family/friends	0	Sport areas	Bike lanes	Cultural / artistic	0	< 5 minutes	A few times a week	Pinar Quemado	0	0	Eat/drink something	0	0	0	Natural environment	Cleanliness	Tranquil environment	0	Other	0	0	Water pollution	Medium	Water pollution	Lack of interest by authorities	Garbage	0	A few times a month	N.R.	Pinar Quemado
97	Sector La Colonia	> 60	F	3	2	0	10 to 20	10 to 20	< 1	10 to 20 minutes	Maria Auxiliadora	0	0	Medium	Medium	A few times a month	Walk/relax	Enjoy Nature	Actividades educativas	0	Sport areas	Areas for children	Cultural / artistic	0	20 to 30 minutes	A few times a year	Río Yaque	Puente Amarillo	0	Enjoy Nature	Family/friends	0	0	Close to home	Children can play	0	0	Too crowded	0	0	0	Medium	Lack of vegetation	Lack of public awareness	0	0	A few times a year	10 to 20 minutes by foot	Río Jimenoa
98	Barrio Lindo	20-29	F	4	0	2	20 to 30	3 to 10	1 to 2	20 to 30 minutes	La Poza	0	0	Bad	Bad	A few times a month	Walk/relax	Enjoy Nature	Practice sports	0	Natural areas	Areas for children	Interactive installations	0	< 5 minutes	Never	Puente Yaque	0	0	0	0	0	0	0	0	0	0	0	0	0	0	Very bad	Water pollution	Lack of interest by authorities	Lack of public awareness	0	Everyday	10 to 20 minutes by foot	Río Jimenoa
99	Barrio Lindo	40-49	F	4	0	0	> 30	> 30	3 to 5	5 to 10 minutes	0	0	0	Very good	Very good	0	Walk/relax	Family/friends	Play with my children	0	Sport areas	Interactive installations	0	0	5 to 10 minutes	Everyday	N.R.	0	0	Walk/relax	0	0	0	Close to home	Natural environment	0	0	Fear of harassment	0	0	0	Very good	Garbage	Lack of maintenance	0	0	Everyday	N.R.	0
100	Barrio Lindo	40-49	M	4	2	2	10 to 20	< 1	< 1	< 5 minutes	Río Yaque	0	0	Bad	Bad	A few times a week	Walk/relax	0	0	0	Natural areas	0	0	0	< 5 minutes	Everyday	Ribera del Yaque	0	0	Walk/relax	0	0	0	Close to home	0	0	0	Garbage	Other	0	Water pollution	Very bad	Water pollution	Lack of interest by authorities	Lack of public awareness	Drug dealing	A few times a year	5 to 10 minutes by foot	Las Guázaras
101	Barrio Lindo	50-59	M	2	0	0	> 30	> 30	1 to 2	< 5 minutes	Parque Central	0	0	Bad	Bad	A few times a month	0	Enjoy Nature	0	0	Natural areas	Sport areas	Areas for children	0	< 5 minutes	Never	0	0	0	0	0	0	0	0	0	0	0	Poor condition	Garbage	Criminality	0	Bad	Water pollution	Garbage	Lack of public awareness	0	A few times a year	> 30 minutes by vehicle	Charco de los Padres
102	Las Gardenias	50-59	F	2	0	0	> 30	20 to 30	1 to 2	> 30 minutes	None	0	0	Medium	Very bad	A few times a month	Enjoy Nature	0	0	0	Natural areas	Cultural / artistic	0	0	< 5 minutes	A few times a month	N.R.	0	0	Swim	0	0	0	Close to home	0	0	0	Too crowded	0	0	0	Medium	Water pollution	0	0	0	A few times a month	10 to 20 minutes by vehicle	0
103	Venecia	20-29	F	3	0	1	20 to 30	< 1	1 to 2	10 to 20 minutes	Parque Central	0	0	Medium	Medium	A few times a month	Walk/relax	Enjoy Nature	Family/friends	0	Areas for children	Cultural / artistic	0	0	20 to 30 minutes	A few times a year	Puente Amarillo	0	0	Enjoy Nature	Swim	Family/friends	0	Close to home	0	0	0	Garbage	Too crowded	0	0	Medium	Water pollution	Lack of maintenance	Lack of public awareness	0	A few times a year	10 to 20 minutes by vehicle	Las Guázaras
104	Venecia	N.R.	F	2	1	0	> 30	> 30	3 to 5	< 5 minutes	Río Yaque	Los "Paganes"	0	Medium	Medium	Everyday	Enjoy Nature	0	0	0	Natural areas	Areas for children	Bike lanes	0	20 to 30 minutes	A few times a year	Puente Amarillo	0	0	Enjoy Nature	Swim	Family/friends	0	Close to home	Natural environment	Cleanliness	0	Poor condition	Garbage	0	0	Bad	Water pollution	Lack of interest by authorities	Lack of public awareness	0	Never	10 to 20 minutes by vehicle	0
105	Urbanización Hidaka	N.R.	F	5	2	2	> 30	> 30	1 to 2	10 to 20 minutes	Parque Central	0	0	Medium	Bad	Never	Other	0	0	Never	Areas for children	Cultural / artistic	0	0	> 30 minutes	A few times a year	La Confluencia	0	0	Eat/drink something	Family/friends	0	0	Natural environment	No other options in town	0	0	Poor condition	Garbage	Accident risk	0	N.R.	Water pollution	0	0	0	N.R.	10 to 20 minutes by vehicle	0
106	Urbanización Hidaka	20-29	F	3	0	1	20 to 30	3 to 10	3 to 5	20 to 30 minutes	Parque Central	0	0	Bad	Medium	Never	Other	0	0	Never	Natural areas	0	0	0	N.R.	N.R.	N.R.	0	0	N.R.	0	0	0	0	0	0	0	0	0	0	0	Very bad	Water pollution	Garbage	Lack of public awareness	0	A few times a year	10 to 20 minutes by vehicle	Las Guázaras
107	Venecia	40-49	F	4	0	0	> 30	20 to 30	< 1	20 to 30 minutes	Parque Central	0	0	Medium	Medium	A few times a month	Family/friends	0	0	0	Sport areas	0	0	0	> 30 minutes	N.R.	Puente Amarillo	0	0	Eat/drink something	Swim	0	0	Natural environment	0	0	0	Poor condition	Garbage	0	0	Medium	Water pollution	Lack of vegetation	Lack of maintenance	0	Never	0	Las Guázaras
108	Venecia	40-49	F	6	0	1	> 30	> 30	1 to 2	> 30 minutes	La Poza	0	0	Bad	Bad	A few times a year	Family/friends	Eat/drink something	0	0	Music / discotheque	Natural areas	Areas for children	0	> 30 minutes	A few times a month	La Confluencia	0	0	Eat/drink something	Swim	Family/friends	0	Natural environment	0	0	0	Poor condition	Garbage	0	0	Bad	Water pollution	Garbage	Lack of vegetation	0	A few times a month	10 to 20 minutes by vehicle	Las Guázaras
[truncated: 37 more columns]
