# Supplementary material for: Hydromorphological and socio-cultural assessment of urban rivers to promote nature-based solutions in Jarabacoa, Dominican Republic
Source: Ambio. 2021 Jun 1;50(8):1414–30. doi: 10.1007/s13280-021-01565-3 (PMC8249590; doi:10.1007/s13280-021-01565-3)
Supplement: Supplementary file 3 — Supplementary material 3 (XLSX 17 KB) [file 13280_2021_1565_MOESM3_ESM.xlsx]

## Sheet: Sheet1
YAQUE DEL NORTE RIVER
Section No.	River bed	River bed status	River bank (left)	River bank (left) status	River bank (right)	River bank (right) status	River bank Total	River bank Total status	Floodplain (left)	Floodplain (left) status	Floodplain (right)	Floodplain (right) status	Floodplain Total	Floodplain Total Status	Hydromorphological (left)	Hydromorphological (left) status	Hydromorphological (right)	Hydromorphological (right) status	Hydromorphological Total	Hydromorphological Total status	Socio-cultural (left)	Socio-cultural (left) status	Socio-cultural (right)	Socio-cultural (right) status
1	2	2. Good	2	2. Good	2	2. Good	2	2. Good	3	3. Moderate	4	4. Poor	4	4. Poor	2	2. Good	2	2. Good	2	2. Good	2	2. Good	1	1. High
2	1	1. High	1	1. High	1	1. High	1	1. High	1	1. High	3	3. Moderate	3	3. Moderate	1	1. High	1	1. High	2	2. Good	3	3. Moderate	1	1. High
3	2	2. Good	3	3. Moderate	2	2. Good	3	3. Moderate	3	3. Moderate	3	3. Moderate	3	3. Moderate	3	3. Moderate	2	2. Good	2	2. Good	3	3. Moderate	1	1. High
4	2	2. Good	2	2. Good	1	1. High	2	2. Good	3	3. Moderate	4	4. Poor	4	4. Poor	2	2. Good	2	2. Good	2	2. Good	3	3. Moderate	1	1. High
5	2	2. Good	1	1. High	1	1. High	2	2. Good	1	1. High	1	1. High	1	1. High	1	1. High	2	2. Good	2	2. Good	4	4. Poor	1	1. High
6	2	2. Good	2	2. Good	2	2. Good	2	2. Good	4	4. Poor	4	4. Poor	4	4. Poor	3	3. Moderate	2	2. Good	2	2. Good	3	3. Moderate	2	2. Good
7	1	1. High	1	1. High	1	1. High	1	1. High	5	5. Bad	3	3. Moderate	5	5. Bad	3	3. Moderate	2	2. Good	2	2. Good	4	4. Poor	3	3. Moderate
8	2	2. Good	3	3. Moderate	2	2. Good	3	3. Moderate	4	4. Poor	5	5. Bad	5	5. Bad	3	3. Moderate	3	3. Moderate	3	3. Moderate	3	3. Moderate	3	3. Moderate
9	2	2. Good	2	2. Good	1	1. High	2	2. Good	3	3. Moderate	5	5. Bad	5	5. Bad	2	2. Good	3	3. Moderate	2	2. Good	4	4. Poor	4	4. Poor
10	2	2. Good	2	2. Good	2	2. Good	3	3. Moderate	4	4. Poor	5	5. Bad	5	5. Bad	3	3. Moderate	4	4. Poor	3	3. Moderate	4	4. Poor	4	4. Poor
11	1	1. High	2	2. Good	2	2. Good	3	3. Moderate	4	4. Poor	5	5. Bad	5	5. Bad	2	2. Good	4	4. Poor	3	3. Moderate	4	4. Poor	4	4. Poor
12	2	2. Good	2	2. Good	3	3. Moderate	3	3. Moderate	3	3. Moderate	5	5. Bad	5	5. Bad	2	2. Good	5	5. Bad	3	3. Moderate	4	4. Poor	5	5. Bad
13	Inaccessible	Inaccessible	Inaccessible	Inaccessible	Inaccessible	Inaccessible	Inaccessible	Inaccessible	Inaccessible	Inaccessible	Inaccessible	Inaccessible	Inaccessible	Inaccessible	Inaccessible	Inaccessible	Inaccessible	Inaccessible	Inaccessible	Inaccessible	Inaccessible	Inaccessible	Inaccessible	Inaccessible
14	Inaccessible	Inaccessible	Inaccessible	Inaccessible	Inaccessible	Inaccessible	Inaccessible	Inaccessible	Inaccessible	Inaccessible	Inaccessible	Inaccessible	Inaccessible	Inaccessible	Inaccessible	Inaccessible	Inaccessible	Inaccessible	Inaccessible	Inaccessible	Inaccessible	Inaccessible	Inaccessible	Inaccessible
15	Inaccessible	Inaccessible	Inaccessible	Inaccessible	Inaccessible	Inaccessible	Inaccessible	Inaccessible	Inaccessible	Inaccessible	Inaccessible	Inaccessible	Inaccessible	Inaccessible	Inaccessible	Inaccessible	Inaccessible	Inaccessible	Inaccessible	Inaccessible	Inaccessible	Inaccessible	Inaccessible	Inaccessible
16	2	2. Good	2	2. Good	2	2. Good	3	3. Moderate	4	4. Poor	5	5. Bad	5	5. Bad	3	3. Moderate	5	5. Bad	3	3. Moderate	3	3. Moderate	2	2. Good
17	Inaccessible	Inaccessible	Inaccessible	Inaccessible	Inaccessible	Inaccessible	Inaccessible	Inaccessible	Inaccessible	Inaccessible	Inaccessible	Inaccessible	Inaccessible	Inaccessible	Inaccessible	Inaccessible	Inaccessible	Inaccessible	Inaccessible	Inaccessible	Inaccessible	Inaccessible	Inaccessible	Inaccessible
YERBABUENA CREEK
Section No.	River bed	River bed status	River bank (left)	River bank (left) status	River bank (right)	River bank (right) status	River bank Total	River bank Total status	Floodplain (left)	Floodplain (left) status	Floodplain (right)	Floodplain (right) status	Floodplain Total	Floodplain Total Status	Hydromorphological (left)	Hydromorphological (left) status	Hydromorphological (right)	Hydromorphological (right) status	Hydromorphological Total	Hydromorphological status	Socio-cultural (left)	Socio-cultural (left) status	Socio-cultural (right)	Socio-cultural (right) status
1	2	2. Good	2	2. Good	3	3. Moderate	3	3. Moderate	1	1. High	4	4. Poor	4	4. Poor	2	2. Good	3	3. Moderate	3	3. Moderate	2.6	2. Good	3.4	3. Moderate
2	3	3. Moderate	5	5. Bad	5	5. Bad	5	5. Bad	5	5. Bad	5	5. Bad	5	5. Bad	4	4. Poor	4	4. Poor	4	4. Poor	4.2	4. Poor	4.2	4. Poor
3	3	3. Moderate	5	5. Bad	5	5. Bad	5	5. Bad	5	5. Bad	5	5. Bad	5	5. Bad	4	4. Poor	4	4. Poor	4	4. Poor	4	4. Poor	4	4. Poor
4	4	4. Poor	5	5. Bad	5	5. Bad	5	5. Bad	5	5. Bad	5	5. Bad	5	5. Bad	5	5. Bad	5	5. Bad	5	5. Bad	4.2	4. Poor	4.2	4. Poor
5	2	2. Good	2	2. Good	4	4. Poor	4	4. Poor	5	5. Bad	5	5. Bad	5	5. Bad	3	3. Moderate	4	4. Poor	3	3. Moderate	3.4	3. Moderate	3.4	3. Moderate
6	4	4. Poor	5	5. Bad	5	5. Bad	5	5. Bad	5	5. Bad	5	5. Bad	5	5. Bad	5	5. Bad	5	5. Bad	4	4. Poor	4.2	4. Poor	4.2	4. Poor
7	4	4. Poor	4	4. Poor	4	4. Poor	4	4. Poor	5	5. Bad	5	5. Bad	5	5. Bad	5	5. Bad	5	5. Bad	4	4. Poor	3.8	4. Poor	3.6	4. Poor
8	4	4. Poor	4	4. Poor	4	4. Poor	4	4. Poor	5	5. Bad	5	5. Bad	5	5. Bad	4	4. Poor	4	4. Poor	4	4. Poor	4	4. Poor	3.4	3. Moderate
9	4	4. Poor	4	4. Poor	4	4. Poor	4	4. Poor	5	5. Bad	5	5. Bad	5	5. Bad	4	4. Poor	4	4. Poor	4	4. Poor	4	4. Poor	3.4	3. Moderate
10	4	4. Poor	5	5. Bad	4	4. Poor	5	5. Bad	5	5. Bad	5	5. Bad	5	5. Bad	5	5. Bad	4	4. Poor	4	4. Poor	4.6	5. Bad	4.6	5. Bad
11	4	4. Poor	5	5. Bad	4	4. Poor	5	5. Bad	5	5. Bad	5	5. Bad	5	5. Bad	5	5. Bad	4	4. Poor	4	4. Poor	4.6	5. Bad	4.6	5. Bad
12	3	3. Moderate	4	4. Poor	4	4. Poor	4	4. Poor	5	5. Bad	5	5. Bad	5	5. Bad	4	4. Poor	4	4. Poor	4	4. Poor	4.6	5. Bad	4.6	5. Bad
13	4	4. Poor	3	3. Moderate	4	4. Poor	4	4. Poor	5	5. Bad	5	5. Bad	5	5. Bad	4	4. Poor	4	4. Poor	4	4. Poor	3.8	4. Poor	3.8	4. Poor
14	4	4. Poor	3	3. Moderate	4	4. Poor	4	4. Poor	5	5. Bad	5	5. Bad	5	5. Bad	4	4. Poor	4	4. Poor	4	4. Poor	3.8	4. Poor	3.8	4. Poor
15	3	3. Moderate	4	4. Poor	4	4. Poor	4	4. Poor	5	5. Bad	5	5. Bad	5	5. Bad	4	4. Poor	4	4. Poor	4	4. Poor	3.6	4. Poor	4	4. Poor
16	3	3. Moderate	3	3. Moderate	5	5. Bad	5	5. Bad	5	5. Bad	5	5. Bad	5	5. Bad	4	4. Poor	4	4. Poor	4	4. Poor	3	3. Moderate	3.2	3. Moderate
17	3	3. Moderate	4	4. Poor	4	4. Poor	4	4. Poor	5	5. Bad	5	5. Bad	5	5. Bad	4	4. Poor	4	4. Poor	4	4. Poor	3.8	4. Poor	4.2	4. Poor
18	3	3. Moderate	4	4. Poor	4	4. Poor	4	4. Poor	5	5. Bad	5	5. Bad	5	5. Bad	4	4. Poor	4	4. Poor	4	4. Poor	3.8	4. Poor	4.2	4. Poor
19	3	3. Moderate	4	4. Poor	4	4. Poor	4	4. Poor	5	5. Bad	5	5. Bad	5	5. Bad	4	4. Poor	4	4. Poor	3	3. Moderate	3.2	3. Moderate	3.4	3. Moderate
20	3	3. Moderate	4	4. Poor	4	4. Poor	4	4. Poor	5	5. Bad	5	5. Bad	5	5. Bad	4	4. Poor	4	4. Poor	3	3. Moderate	3.2	3. Moderate	3.4	3. Moderate
21	3	3. Moderate	4	4. Poor	4	4. Poor	4	4. Poor	5	5. Bad	5	5. Bad	5	5. Bad	4	4. Poor	4	4. Poor	3	3. Moderate	3.2	3. Moderate	3.4	3. Moderate
22	3	3. Moderate	4	4. Poor	4	4. Poor	4	4. Poor	5	5. Bad	5	5. Bad	5	5. Bad	4	4. Poor	4	4. Poor	3	3. Moderate	3.2	3. Moderate	3.4	3. Moderate
LOS GATOS CREEK
Section No.	River bed	River bed status	River bank (left)	River bank (left) status	River bank (right)	River bank (right) status	River bank Total	River bank Total status	Floodplain (left)	Floodplain (left) status	Floodplain (right)	Floodplain (right) status	Floodplain Total	Floodplain Total Status	Hydromorphological (left)	Hydromorphological (left) status	Hydromorphological (right)	Hydromorphological (right) status	Hydromorphological	Hydromorphological status	Socio-cultural (left)	Socio-cultural (left) status	Socio-cultural (right)	Socio-cultural (right) status
1	1	1. High	2	2. Good	2	2. Good	2	2. Good	3	3. Moderate	3	3. Moderate	3	3. Moderate	2	2. Good	2	2. Good	1	1. High	3.2	3. Moderate	3.2	3. Moderate
2	1	1. High	2	2. Good	2	2. Good	2	2. Good	3	3. Moderate	3	3. Moderate	3	3. Moderate	2	2. Good	2	2. Good	1	1. High	3.2	3. Moderate	3.2	3. Moderate
3	1	1. High	2	2. Good	2	2. Good	2	2. Good	3	3. Moderate	3	3. Moderate	3	3. Moderate	2	2. Good	2	2. Good	1	1. High	3.2	3. Moderate	3.2	3. Moderate
4	1	1. High	2	2. Good	2	2. Good	2	2. Good	3	3. Moderate	3	3. Moderate	3	3. Moderate	2	2. Good	2	2. Good	1	1. High	3.2	3. Moderate	3.2	3. Moderate
5	2	2. Good	2	2. Good	2	2. Good	2	2. Good	5	5. Bad	5	5. Bad	5	5. Bad	3	3. Moderate	3	3. Moderate	3	3. Moderate	3.4	3. Moderate	3.4	3. Moderate
6	3	3. Moderate	4	4. Poor	4	4. Poor	4	4. Poor	5	5. Bad	5	5. Bad	5	5. Bad	4	4. Poor	4	4. Poor	4	4. Poor	3.8	4. Poor	3.8	4. Poor
7	3	3. Moderate	4	4. Poor	4	4. Poor	4	4. Poor	5	5. Bad	5	5. Bad	5	5. Bad	4	4. Poor	4	4. Poor	4	4. Poor	3.8	4. Poor	3.8	4. Poor
8	3	3. Moderate	4	4. Poor	4	4. Poor	4	4. Poor	5	5. Bad	5	5. Bad	5	5. Bad	4	4. Poor	4	4. Poor	4	4. Poor	3.8	4. Poor	3.8	4. Poor
9	3	3. Moderate	4	4. Poor	5	5. Bad	5	5. Bad	5	5. Bad	5	5. Bad	5	5. Bad	4	4. Poor	4	4. Poor	4	4. Poor	4	4. Poor	4	4. Poor
10	3	3. Moderate	5	5. Bad	5	5. Bad	5	5. Bad	5	5. Bad	5	5. Bad	5	5. Bad	4	4. Poor	4	4. Poor	4	4. Poor	4.2	4. Poor	4.2	4. Poor
11	3	3. Moderate	5	5. Bad	5	5. Bad	5	5. Bad	5	5. Bad	5	5. Bad	5	5. Bad	4	4. Poor	4	4. Poor	4	4. Poor	4.2	4. Poor	4.2	4. Poor
12	4	4. Poor	4	4. Poor	4	4. Poor	4	4. Poor	5	5. Bad	5	5. Bad	5	5. Bad	4	4. Poor	4	4. Poor	4	4. Poor	4.2	4. Poor	4.2	4. Poor
13	3	3. Moderate	4	4. Poor	4	4. Poor	4	4. Poor	5	5. Bad	5	5. Bad	5	5. Bad	4	4. Poor	4	4. Poor	4	4. Poor	4	4. Poor	4	4. Poor
14	4	4. Poor	4	4. Poor	4	4. Poor	4	4. Poor	5	5. Bad	5	5. Bad	5	5. Bad	4	4. Poor	4	4. Poor	4	4. Poor	3.8	4. Poor	3.8	4. Poor
15	4	4. Poor	4	4. Poor	4	4. Poor	4	4. Poor	5	5. Bad	5	5. Bad	5	5. Bad	4	4. Poor	4	4. Poor	4	4. Poor	3.8	4. Poor	3.8	4. Poor
16	4	4. Poor	4	4. Poor	4	4. Poor	4	4. Poor	4	4. Poor	4	4. Poor	4	4. Poor	4	4. Poor	4	4. Poor	4	4. Poor	3.4	3. Moderate	3.4	3. Moderate
17	4	4. Poor	4	4. Poor	4	4. Poor	4	4. Poor	5	5. Bad	5	5. Bad	5	5. Bad	5	5. Bad	5	5. Bad	5	5. Bad	4.8	5. Bad	4.8	5. Bad
18	4	4. Poor	5	5. Bad	5	5. Bad	5	5. Bad	5	5. Bad	5	5. Bad	5	5. Bad	5	5. Bad	5	5. Bad	5	5. Bad	4.2	4. Poor	4.2	4. Poor
19	4	4. Poor	5	5. Bad	5	5. Bad	5	5. Bad	5	5. Bad	5	5. Bad	5	5. Bad	5	5. Bad	5	5. Bad	5	5. Bad	4.2	4. Poor	4.2	4. Poor
20	5	5. Bad	4	4. Poor	4	4. Poor	4	4. Poor	5	5. Bad	5	5. Bad	5	5. Bad	5	5. Bad	5	5. Bad	5	5. Bad	3.2	3. Moderate	3.2	3. Moderate
21	5	5. Bad	4	4. Poor	4	4. Poor	4	4. Poor	5	5. Bad	5	5. Bad	5	5. Bad	5	5. Bad	5	5. Bad	5	5. Bad	3.2	3. Moderate	3.2	3. Moderate
22	5	5. Bad	4	4. Poor	4	4. Poor	4	4. Poor	5	5. Bad	5	5. Bad	5	5. Bad	5	5. Bad	5	5. Bad	5	5. Bad	3.2	3. Moderate	3.2	3. Moderate
23	5	5. Bad	4	4. Poor	4	4. Poor	4	4. Poor	5	5. Bad	5	5. Bad	5	5. Bad	4	4. Poor	4	4. Poor	4	4. Poor	2.8	3. Moderate	2.8	3. Moderate
24	5	5. Bad	4	4. Poor	4	4. Poor	4	4. Poor	5	5. Bad	5	5. Bad	5	5. Bad	5	5. Bad	5	5. Bad	5	5. Bad	3.2	3. Moderate	3.2	3. Moderate
25	5	5. Bad	4	4. Poor	4	4. Poor	4	4. Poor	5	5. Bad	5	5. Bad	5	5. Bad	5	5. Bad	5	5. Bad	5	5. Bad	3.2	3. Moderate	3.2	3. Moderate
